# Supplementary material for: Maternal Dietary Patterns, Socioeconomic Conditions, and Birth Outcomes in the MAMI-MED and Piccolipiù Italian Birth Cohorts
Source: Nutrients. 2026 Mar 26;18(7):1065. doi: 10.3390/nu18071065 (PMC13074797; doi:10.3390/nu18071065)
Supplement: Supplementary file 1 [file nutrients-18-01065-s001.zip]

Archive with 1 entries (1 files):
- nutrients-4207500-supplementary.docx
